# Supplementary material for: Comparative Analysis of Olive-Derived Phenolic Compounds’ Pro-Melanogenesis Effects on B16F10 Cells and Epidermal Human Melanocytes
Source: Int J Mol Sci. 2024 Apr 19;25(8):4479. doi: 10.3390/ijms25084479 (PMC11050296; doi:10.3390/ijms25084479)
Supplement: Supplementary file 1 [file ijms-25-04479-s001.zip]

Archive with 1 entries (1 files):
- ijms-2865502-supplementary.pdf
